# Supplementary material for: Transcriptome Analysis Reveals Candidate Lignin-Related Genes and Transcription Factors during Fruit Development in Pomelo (Citrus maxima)
Source: Genes (Basel). 2022 May 9;13(5):845. doi: 10.3390/genes13050845 (PMC9140673; doi:10.3390/genes13050845)
Supplement: Supplementary file 1 [file genes-13-00845-s001.zip]

Archive with 1 entries (1 files):
- genes-1678026-supplementary.pdf
